# Supplementary material for: Associations between COVID-19 Vaccination and Behavioural Intention to Receive Seasonal Influenza Vaccination among Chinese Older Adults: A Population-Based Random Telephone Survey
Source: Vaccines (Basel). 2023 Jul 6;11(7):1213. doi: 10.3390/vaccines11071213 (PMC10385482; doi:10.3390/vaccines11071213)
Supplement: Supplementary file 1 [file vaccines-11-01213-s001.zip]

Archive with 1 entries (1 files):
- vaccines-2458186-supplementary.pdf
